# Supplementary material for: Tunicate bulb size variation in monocots explained by temperature and phenology
Source: Ecol Evol. 2020 Feb 27;10(5):2299–309. doi: 10.1002/ece3.5996 (PMC7069286; doi:10.1002/ece3.5996)
Supplement: Supplementary file 5 [file ECE3-10-2299-s005.txt]

Best model (using median values of bulb diameter)

AIC = 43.76

Generalized least squares fit by maximum likelihood
  Model: sqrt(length) ~ pheno + bio2 + bio4 + bio5 
  Data: bulb_tree_match_w_grp 
  Log-likelihood: -14.87879

Coefficients:
  (Intercept)        phenos          bio2          bio4          bio5 
 1.704529e+00 -2.949766e-01 -4.570743e-03 -7.996387e-05  3.325106e-03 

Correlation Structure: corMartins
 Formula: ~1 
 Parameter estimate(s):
alpha 
    1 
Degrees of freedom: 88 total; 83 residual
Residual standard error: 0.2865445
