# Supplementary material for: Tunicate bulb size variation in monocots explained by temperature and phenology
Source: Ecol Evol. 2020 Feb 27;10(5):2299–309. doi: 10.1002/ece3.5996 (PMC7069286; doi:10.1002/ece3.5996)
Supplement: Supplementary file 8 [file ECE3-10-2299-s008.xlsx]

## Sheet: Sheet1
Model of evolution	AIC
Brownian motion	295.63
Ornstein-Uhlenbeck	280.52
white noise	306.94
early burst	297.64
