# Supplementary material for: Tunicate bulb size variation in monocots explained by temperature and phenology
Source: Ecol Evol. 2020 Feb 27;10(5):2299–309. doi: 10.1002/ece3.5996 (PMC7069286; doi:10.1002/ece3.5996)
Supplement: Supplementary file 9 [file ECE3-10-2299-s009.xlsx]

## Sheet: Sheet1
variable	value	standard error	t-value	p-value
phenology	-0.298855	0.078512	-3.80648	0.0003
bio2	-0.0040964	0.00167998	-2.43835	0.0169
bio4	-8.25e-05	1.676e-05	-4.9204	0
bio5	0.0033608	0.00090374	3.7188	0.0004
